# Supplementary material for: Curcumin and Andrographolide Co-Administration Safely Prevent Steatosis Induction and ROS Production in HepG2 Cell Line
Source: Molecules. 2023 Jan 27;28(3):1261. doi: 10.3390/molecules28031261 (PMC9919300; doi:10.3390/molecules28031261)
Supplement: Supplementary file 1 [file molecules-28-01261-s001.zip]

Archive with 1 entries (1 files):
- molecules-2160150-supplementary.pdf
